# Supplementary material for: Exploring Informal Caregivers’ Perception of the Olera Digital Caregiving Assistance Platform for Dementia Care: Mixed Methods Evaluation Study
Source: JMIR Form Res. 2026 Jul 3;10:e92967. doi: 10.2196/92967 (PMC13331331; doi:10.2196/92967)
Supplement: Multimedia Appendix 5 [file formative-v10-e92967-s005.xlsx]

## Sheet: Caregiver Challenges
	Main themes	sub-themes	Definition
	Biggest Caregiver Challenge	Relationship strain	strain between caregiver and care recipient, or between family members
		responsibilites	any responsibilities mentioned by caregiver, whether for caregiving or personal
		lack of support/ companionship	any expressed or stated feelings of isolation or lack of support for the caregiver
		care recipient's physical challenges	any physical/ medical challenges or conditions of the care recipient
		finding caregiving resources	any concerns with caregiving resources including senior living, financial, or legal
		care recipient's emotional / mental state	any stated challenges with dealing with care recipient's emotions or mental/ cognitive state
		None	no challenges faced thus far in caregiving journey
		Other	Any other challenges that caregivers face and do not specifically belong to challenges mentioned above.
Barriers to Care
	Elder Living	Finding Services	challenges with locating services related to elder living for care recipient
		Living situation	any challenges with current home/home environment
		Other
	Financial	Cost	participiant stated cost as a concern and/or barrier in providing care for care recipient
		Knowledge	participant stated lack of knowledge of financial aspects of caregiving as barrier to care
		Insurance	participant stated having or using insurance as a challenge and/or barrier to care for care recipient
		Other
	Legal	Understanding	participant expressed challenges understanding the legal aspects of caregiving
		Documentation	participant expressed challenges with obtaining or completing legal documents necessary for caregiving
		Obtaining services	participant expressed challenges obtaining legal services for caregiving
		Other
	Medical	medical services	participant stated challenges related to finding medical care for care recipient
		medical education	participant expressed challenges in understanding dementia or medical conditions/ concerns related to care recipient
		Dissatisfaction	participant expressed disappointment with medical services/ medical policies used in past
		Other
	Information	Education	challenges with finding education or information relevant to caregiver's specific needs
		Other
	Time	time constraints	any mention of time as a constraint for caregiving
		Other
	Care recipient	Care recipient emotions/ attitude	participant stated care recipient's behavior, emotions, or personality as a challenge for providing care
		Other
	Effect on caregiver(s)	Emotional or mental strain	any mention of emotional or toll of caregiving on caregiver
		Relationship/ Family Strain	any mention of toll of caregiving on relationship with care recipient or among multiple caregivers
		responsibilites	any responsibilities mentioned by caregiver, whether for caregiving or personal
		Other
	Other	Other	any other barriers to care that do not fit in above categories

## Sheet: Website Feedback
	Main themes	sub-themes	Definition
Suggestions	Functionality	Navigation	any comments on using different aspects of the website
		Additional features	any suggestions for additional features for the website
	Design	Layout	any suggestions made in general design layout of website
		Font	any suggestions on font used in website
	Content	Method of delivery	any mention of design or delivery method of content (article, audio, video, etc)
		Suggestions	any suggestions on topics or content for the website
	None	none	no suggestions at this time
	Other		any comments about sugestions for the website not mentioned in other themes/ sub-themes
Challenges	Functionality	Services/ Resources	any error in website not offering/suggesting services or resources in area
		Speed	any comments on time needed to load or navigate between pages
		Error	Any errors encountered while using the website not related to speed or suggestions for local service/resources
	Design	Layout/ website design	any comments on design of website related to layout and display, any aesthetics comments
	Content	Topics	any comments on lack of topics or content of interest
		Services/ Resources	any comments on services/ resources that are not offered that caregiver needs
		Error	any errors in content including mispelling, inaccuracy, etc
	None	none	no challenges encountered while using the website
	Other		any comments about challenges or features when used in the website not mentioned in other themes/ sub-themes
Positive Feedback	Content		any comments that expressed favorable opinions of website content
	Design		any comments that expressed favorable opinions of website design
	Functionality		any comments that expressed favorable opinions of website's functionality
	Relevant		any comments that expressed the content as pertinent to the caregiver's needs
	Useful		any comments that expressed the website was helpful or provided practical benefit to caregiver
	Other		any comments that expressed favorable opinions of other aspects of website not categorized in other areas

## Sheet: Forum Feedback
	Main themes	sub-themes	Definition
Suggestions	Functionality	Navigation	Any suggestions about improving the ease of use of the forum
		Additional features	any suggestions about additional features to add to the forum
	Design	Layout	any comments on suggestions about the layout/design of the forum
	Content	Topics	any suggestions about topics that should be added to the forum
		Participation	any suggestions related to number of responses
		Expert response	any suggestions on adding expert responses
	None		no suggestions given
	Other		other suggestions for the forum not mentioned in other themes/subthemes
Challenges	Functionality	Navigation	any comments on using different aspects of forum
	Design	Layout	any comments on forum laytout and display, any aesthetic comments
	Content	Expert Response	any comments on desire for expert responses to questions
		Participation	any comments on number of responses/ current users of forum
		Topic
	Resistance to Use	Emotional/Mental Barrier	any comments about hesitancy to use forum due to personal emotions or mental barriers
		Local/Physical Interaction	any comments about hesitancy to use the forum due to preference of physical/ personal conversations with others
	None		expressed no challenges when using the caregiver forum
	Other		any comments made about challenges encountered while using the website's forum not mentioned in the themes/subthemes
Positive Feedback	Content		any favorable opinions on the content of the website's forum
	Design		any favorable opinions on the design of the website's forum
	Functionality		any favorable opinions on the functionality of the website's forum
	Useful		any favorable opinions on the usefulness of the website's forum
	Other		any favorable opinions on other themes not mentioned about the website's forum
	None	Participation	no feedback for forum or participant stated no use of forum during the study
	Other		any comments on forum that are not related to other themes/ subthemes

## Sheet: AI Feedback
	Main themes	sub-themes	Definition
	Open to using	Yes	any comments on being open to using AI in caregiving
		No	any comments on being unwilling or not open to using AI in caregiving
	Barriers to use	Lack of understanding	any comments on lack of understanding of AI
		Trust in data provided	any comments lack of trust in information or data provided by AI
		Preference for human over AI encounter	any comments on preferring human or nontechnolgical assistance on websites and with finding caregiving services
		Functionality	any comments on effectively operating AI technology to meet caregiver's queries
		Lack of comfort	any comments expressing discomfort with using AI
		Trust in data privacy	any comments expressing distrust/discomfort in protection of personal data
		Trust in data sharing	any comments expressing distrust/discomfort in peresonal data being shared
		None	expressing no barriers to using AI
		Other	barriers not mentioned above
